# Supplementary material for: A natural mutation in the promoter of the aconitase gene ZjACO3 influences fruit citric acid content in jujube
Source: Hortic Res. 2024 Jan 3;11(3):uhae003. doi: 10.1093/hr/uhae003 (PMC10923642; doi:10.1093/hr/uhae003)
Supplement: Web_Material_uhae003 [file web_material_uhae003.zip]

Archive with 2 entries (2 files):
- Supplemental figure s1-s4 HR-2023-734.R1.docx
- supplemental table S1-S5.xlsx
