# Supplementary material for: A natural mutation in the promoter of the aconitase gene ZjACO3 influences fruit citric acid content in jujube
Source: Hortic Res. 2024 Jan 3;11(3):uhae003. doi: 10.1093/hr/uhae003 (PMC10923642; doi:10.1093/hr/uhae003)
Supplement: Web_Material_uhae003 [file web_material_uhae003.zip › supplemental table S1-S5.xlsx]

## Sheet: Table S1
Table S1 Summary of sour jujube and cultivated jujube accessions in this study
Sample category	Accession name	Origin County/Province	Citrate contentmg/g
Sour jujube	190829	Feicheng	7.378
Sour jujube	190824-10-1	Jinan	5.466
Sour jujube	190824-12	Jinan	11.4
Sour jujube	190824-12-2	Jinan	10.732
Sour jujube	190824-12-3	Jinan	7.567
Sour jujube	190824-14	Jinan	12.05
Sour jujube	190824-16	Jinan	26.9
Sour jujube	190824-18-1	Jinan	5.01
Sour jujube	190824-18-2	Jinan	3.02
Sour jujube	190824-2.2	Jinan	1.67
Sour jujube	190824-4	Jinan	8.199
Sour jujube	190824-5	Jinan	6.343
Sour jujube	190824-6	Jinan	6.456
Sour jujube	190824-6-1	Jinan	9.981
Sour jujube	190824-8	Jinan	9
Sour jujube	190824-8-1	Jinan	14.083
Sour jujube	190824-9	Jinan	5.07
Sour jujube	190829-2	Jinan	3.47
Sour jujube	190830-1	Taian	11.116
Sour jujube	190830-1.1	Taian	8.04
Sour jujube	190830-10	Taian	8.684
Sour jujube	190830-4	Taian	5.085
Sour jujube	190830-5	Taian	1.57
Sour jujube	190830-6	Taian	1.706
Sour jujube	190830-7	Taian	10.411
Sour jujube	190830-9	Taian	11.8
Sour jujube	190831-1	Taian	8.466
Sour jujube	190831-10	Taian	13.24
Sour jujube	190831-2	Taian	13.5
Sour jujube	190831-3	Taian	2.51
Sour jujube	190831-4	Taian	6.544
Sour jujube	190831-5	Taian	6.977
Sour jujube	190831-6	Taian	6.23
Sour jujube	190831-7	Taian	9.851
Sour jujube	190831-8	Taian	20.96
Sour jujube	190831-9	Taian	9.419
Sour jujube	198024-2	Jinan	12.91
Sour jujube	198024-8.1	Jinan	14.8
Sour jujube	198024-Y14	Jinan	8.276
Sour jujube	19806-6	Taian	6.556
Sour jujube	19824-10	Jinan	6.725
Sour jujube	Feicheng-11	Feicheng	4.49
Sour jujube	Feicheng-14	Feicheng	8.28
Sour jujube	Feicheng-17	Feicheng	3.4
Sour jujube	Feicheng-19	Feicheng	6.08
Sour jujube	Feicheng-22	Feicheng	7.25
Sour jujube	Hongshiliuyuan No.10	Taian	14.48
Sour jujube	Hongshiliuyuan No.1	Taian	11.0948
Sour jujube	Hongshiliuyuan No.2	Taian	12.3583
Sour jujube	Hongshiliuyuan No.3	Taian	10.234
Sour jujube	Hongshiliuyuan No.4	Taian	6.5634
Sour jujube	Hongshiliuyuan No.5	Taian	6.71664
Sour jujube	Hongshiliuyuan No.7	Taian	6.94782
Sour jujube	Hongshiliuyuan No8	Taian	7.18294
Sour jujube	Hongshiliuyuan No.9	Taian	7.73083
Sour jujube	Shanxitiansuanzao	Shanxi	2.98
Sour jujube	Feicheng-1	Feicheng	8.86
Sour jujube	Feicheng-2	Feicheng	4.28
Sour jujube	Yingtaoyuan No.10	Taian	3.01
Sour jujube	Yingtaoyuan No.1	Taian	5.36534
Sour jujube	Yingtaoyuan No.2	Taian	4.7837
Sour jujube	Yingtaoyuan No.5	Taian	6.7313
Sour jujube	Yingtaoyuan No6	Taian	7.8675
Sour jujube	Yingtaoyuan No.7	Taian	9.30041
Sour jujube	Yingtaoyuan No.8	Taian	6.02784
Sour jujube	Yingtaoyuan No.9	Taian	4.22028
Sour jujube	Tashan No.1	Taian	7.47
Sour jujube	Taishan0406	Taian	6.349
Sour jujube	Taohuayu No.1	Taian	5.68755
Sour jujube	Taohuayu No.2	Taian	7.15737
Sour jujube	Taohuayu No.3	Taian	5.5645
Sour jujube	Taohuayu No.4	Taian	7.20116
Sour jujube	Taohuayu No.5	Taian	7.84674
Sour jujube	Taohuayu No.6	Taian	6.42994
Sour jujube	Taohuayu No.7	Taian	6.76787
Sour jujube	Taohuayu No.8	Taian	4.51797
Sour jujube	Taohuayu No.9	Taian	8.99269
Sour jujube	Xingtai No.1	Xingtai	3.16538
Sour jujube	Xingtai No.2	Xingtai	3.33186
Sour jujube	Xingtai No.3	Xingtai	2.63399
Sour jujube	Xingtai No.5	Xingtai	3.27712
Sour jujube	Xingtai No.6	Xingtai	2.10534
Sour jujube	Xingtai No.7	Xingtai	2.98627
Sour jujube	Xingtai No.8	Xingtai	3.31986
Sour jujube	Xingtai No.9	Xingtai	4.34277
Sour jujube	Xingtai No.10 (suan1)	Xingtai	12.09
Sour jujube	Xingtai No.11	Xingtai	7.114
Sour jujube	Yingtaoyuan Tiansuanzao No.3	Taian	4.39
Sour jujube	Yingtaoyuan Tiansuanzao No.4	Taian	5.06
Cultivated jujube	Ningyangcuizao	Ningyang	0.09
Cultivated jujube	Liuyuexian	Ningyang	0.11
Cultivated jujube	Yongjihama	Yongji	0.11
Cultivated jujube	Kongfusucui	Qufu	0.23
Cultivated jujube	Linfentuanzao	Linfen	0.39
Cultivated jujube	Beijingyingbuluo	Beijing	0.64
Cultivated jujube	Dongzao no.1	Laoling	0.74
Cultivated jujube	Jinsi No.4	Taian	0.75
Cultivated jujube	Hubeiyuanzao	Hubei	0.79
Cultivated jujube	Yuanling No.2	Taian	0.81
Cultivated jujube	Tailihong	Henan	0.855
Cultivated jujube	Dabailing	Xiajin	0.866
Cultivated jujube	Xianxianxiaozao	Xianxian	0.931
Cultivated jujube	Zhanhuadongzao	Zhanhua	1.038
Cultivated jujube	Jinsixiaozao	Laoling	1.044
Cultivated jujube	Guangyangdazao	Guangyang	1.066
Cultivated jujube	Jinlingyuanzao	Jinling	1.144
Cultivated jujube	Yingbailu	Qihe	1.216
Cultivated jujube	Luzao NO.2	Taian	1.302
Cultivated jujube	Longzao	Henan	1.381
Cultivated jujube	Yuanzao	Kashi	1.385
Cultivated jujube	Mayizao	Fuyang	1.515
Cultivated jujube	Anningxiaozao	Anning	1.22635
Cultivated jujube	Chahuzao	Xiajin/Linqing	2.40386
Cultivated jujube	Dongzao no.2	Laoling	2.32895
Cultivated jujube	Fucuimi	Zaozhuang	1.47009
Cultivated jujube	Jinsi No.2	Taian	1.3424
Cultivated jujube	Jinsi No.1	Taian	1.22547
Cultivated jujube	Jixinzao	Xinzheng	1.69724
Cultivated jujube	Lajiaozao	Yanchuan	1.07982
Cultivated jujube	Linfenmugedao	Linfen	3.45016
Cultivated jujube	Luzao No.5	Taian	1.46037
Cultivated jujube	Luzao No.6	Taian	2.23451
Cultivated jujube	Luzao No.8	Taian	4.31575
Cultivated jujube	Luzao No12	Taian	1.25829
Cultivated jujube	Miyunxiaozao	Miyun	1.87827
Cultivated jujube	wenshuishazao	Wenshui	1.23374
Cultivated jujube	Wuhezao	Laoling	1.71291
Cultivated jujube	xinzhengxiaoyuanzao	Xinzheng	1.45586
Cultivated jujube	Xupujidanzao	Xupu	1.4118
Cultivated jujube	Youhezao	Dingxiang	2.13482
Cultivated jujube	Youxi No.50	Taian	1.84718
Cultivated jujube	Youxi No.51	Taian	2.02135
Cultivated jujube	Yuanling No.1	Taian	1.38295
Note: highlighted five sour jujube accessions and five cultivated jujube accessions were previously sequenced (NCBI BioProject accession PRJNA822549)

## Sheet: Table S2
Table S2 Primer sequences used in this study
Primer name	Sequences
qRT-ZjACO3F	TTATGGAAGGCAGTAGACCC
qRT-ZjACO3R	GAACAGACTTGGCAGTGATT
2300-ACO3-F	gagctcggtacccggggatccATGTATATAACGGCATATTCATCAGCT
2300-ACO3-R	cttgctcaccatggtgtcgacCTGCTTAATCAGGTTCCTTATGACA
PZjACO3-F	ATGGCGAATCGTAACCGTTC
PZjACO3-R	CGACTGTTCTGGTCTGAGTT
qRT-GAD1-F	CTTCCTTCGTCGCTTTG
qRT-GAD1-R	GGGTGTCGAGTTCATGC
qRT-IDH1-F	ACTCCTCTCTTCAGCCA
qRT-IDH1-R	AGCATCAACAACCTCTT
qRT-IDH2-F	CGTTACCCGCCATTACA
qRT-IDH2-R	AGATTCCACGGCTCCAA
qRT-IDH3-F	AGGAGGTTATGTGTGGGC
qRT-IDH3-R	GCTGTTCGTGCTGGTTTC
qRT-IDH4-F	CCTTTACTCGCACTTCGC
qRT-IDH4-R	GTGGCTTCAGCACTCTCC
qRT-IDH5-F	CTGGGTTAGTGGGAGGA
qRT-IDH5-R	TGGCATTTTGGATTCGT
KASP-gene-F1:	GAAGGTCGGAGTCAACGGATTGTTTTGGGTGCATTTGATCACAGACAG
KASP-gene-F2:	GAAGGTGACCAAGTTCATGCTGTTTTGGGTGCATTTGATCACAGACAA
KASP-gene-R:	AAAATCTCAATCCCCRCTGCGAAAATTTGCCC
LUC-ACO3-F	TGGGTTGAATTGATAGGG
LUC-ACO-R	TAACTGCCTTAGTTGCGAGC
62SK-bHLH113-F	aggacagcccaagctgagctcATGAAAAACGCCATTCTCCCT
62SK-bHLH113-R	ttcctgcagcccgggggatccATTAAGGCAGTAGAAATTTCTATCAAGAA
TRV-ACO3-F	gtgagtaaggttaccgaattcGCTGTTCAATCCAATGTGTTGTCA
TRV-ACO3-R	ggcctcgagacgcgtgagctcGTTAACAATGCGAATGTTTGCAA
UBQF	TGGATGATTCTGGCAAAG
UBQR	GTAATGGCGGTCAAAGTG

## Sheet: Table S3
Table S3 The SNP sites of ZjACO3 and citric acid content of different jujube and sour jujube types
Serial number	Sample category	Sample name	SNP sites/ Genotype	Citric acid content
				mg/g
1	Sour jujube	190824-16	A:A	26.9
2	Sour jujube	190831-8	A:A	20.96
3	Sour jujube	190824-8-1	A:A	14.083
4	Sour jujube	190831-2	A:A	13.5
5	Sour jujube	190831-10	A:A	13.24
6	Sour jujube	Xingtai No.1	A:A	12.09
7	Sour jujube	190830-9	A:A	11.8
8	Sour jujube	190824-12	A:A	11.4
9	Sour jujube	190830-1	A:A	11.116
10	Sour jujube	190824-12-2	A:A	10.732
11	Sour jujube	190830-7	A:A	10.411
12	Sour jujube	190824-6-1	A:A	9.981
13	Sour jujube	190831-7	A:A	9.851
14	Sour jujube	190831-9	A:A	9.419
15	Sour jujube	190824-8	A:A	9
16	Sour jujube	190830-10	A:A	8.684
17	Sour jujube	190831-1	A:A	8.466
18	Sour jujube	190830-1.1	A:A	8.04
19	Sour jujube	Tashan No.1	A:A	7.47
20	Sour jujube	190831-5	A:A	6.977
21	Sour jujube	190831-4	A:A	6.544
22	Sour jujube	190824-6	A:A	6.456
23	Sour jujube	190824-12-3	A:G	7.567
24	Sour jujube	Xingtai No.2	A:G	7.114
25	Sour jujube	190824-5	A:G	6.343
26	Sour jujube	Taishan0406	A:G	6.349
27	Sour jujube	190831-6	A:G	6.23
28	Sour jujube	190830-4	A:G	5.085
29	Sour jujube	190824-9	A:G	5.07
30	Sour jujube	190824-18-1	A:G	5.01
31	Sour jujube	190824-18-2	A:G	3.02
32	Sour jujube	190831-3	A:G	2.51
33	Sour jujube	190830-6	A:G	1.706
34	Sour jujube	190830-5	G:G	1.57
1	Cultivated jujube	BeijingYingbuluo	G:G	0.64
2	Cultivated jujube	Dabailing	G:G	0.87
3	Cultivated jujube	Dongzao no.1	G:G	0.74
4	Cultivated jujube	GuangyangDazao	A:A	1.07
5	Cultivated jujube	HubeiYuanzao	A:A	0.79
6	Cultivated jujube	JinlingYuanzao	G:G	1.14
7	Cultivated jujube	Jinsi No.4	G:G	0.75
8	Cultivated jujube	Jinsixiaozao	G:G	1.04
9	Cultivated jujube	Junzao	GG	0.97
10	Cultivated jujube	Kongfusucui	G:G	0.23
11	Cultivated jujube	LinfenTuanzao	A:G	0.39
12	Cultivated jujube	Liuyuexian	G:G	0.11
13	Cultivated jujube	Longzao	G:G	1.381
14	Cultivated jujube	Luzao No.2	G:G	1.3
15	Cultivated jujube	Mayizao	G:G	1.52
16	Cultivated jujube	NingyangCuizao	G:G	0.09
17	Cultivated jujube	Tailihong	G:G	0.86
18	Cultivated jujube	Xianxianxiaozao	G:G	0.93
19	Cultivated jujube	Yingbailu	G:G	1.22
20	Cultivated jujube	Yongjihamazao	G:G	0.11
21	Cultivated jujube	Yuanling No.2	G:G	0.81
22	Cultivated jujube	Yuanzao	G:G	1.385
23	Cultivated jujube	ZhanhuaDongzao	A:G	1.04

## Sheet: Table S4
The transcription levels of ZjACOs and other genes related to citric acid degradation using RNA seq in 5 sour jujube and 5 cultivated jujube fruits.
gene_id	description	sour jujube															jujube
		expression_suan1_1	expression_suan1_2	expression_suan1_3	expression_19824-16_1	expression_19824-16_2	expression_19824-16_3	expression_19830-9_1	expression_19830-9_2	expression_19830-99_3	expression_19831-8_1	expression_19831-8_2	expression_19831-8_3	expression_19824-8_1	expression_19824-8_2	expression_19824-8_3	expression_hamaz_1	expression_hamaz_2	expression_hamaz_3	expression_kongfusucui_1	expression_kongfusucui_2	expression_kongfusucui_3	expression_ningyangcuiz_1	expression_ningyangcuiz_2	expression_ningyangcuiz_3	expression_yingbailu_1	expression_yingbailu_2	expression_yingbailu_3	expression_xianxianxiaoz_1	expression_xianxianxiaoz_2	expression_xianxianxiaoz_3
Zj.jz013123003（ZjACO3)	Aconitate hydratase, cytoplasmic	146.943	137.37	135.091	60.1454	58.1689	67.3359	177.906	100.318	164.902	58.1382	56.3309	55.4588	89.1885	111.499	95.235	217.139	202.81	210.055	227.523	255.27	227.073	270.57	242.108	261.48	297.992	294.85	305.914	336.703	365.585	399.676
Zj.jz020959005	Aconitate hydratase 2, mitochondrial	0	0.54583	0	0	0	0	0	0	0	0	0	0	0	0.534956	0	0	0	0	0	0	0	0.912068	0	0	0	0	0	0	0	0
Zj.jz032655043	Aconitate hydratase 1	66.3828	68.0424	63.7669	68.5046	65.8647	75.2201	59.9924	36.7877	60.4912	42.928	38.6374	37.2169	82.7646	79.2673	90.804	105.227	105.964	111.126	94.2044	96.6701	99.2678	99.1436	96.8584	93.3284	74.5233	77.4407	79.3664	113.189	114.491	121.223
Zj.jz037917007	Aconitate hydratase 3, mitochondrial	0.958791	1.43307	1.35494	4.46769	4.44214	4.93725	1.47425	0.705849	1.47677	1.61446	1.25777	1.56007	1.39317	5.17426	0.845627	1.45673	1.94038	1.54489	2.5778	3.15292	2.93228	0.921753	0.831793	0.808473	4.81066	4.34231	5.17659	4.4725	3.45624	3.30426
Zj.jz037917008	Aconitate hydratase, cytoplasmic	0.119609	0.181969	0.134371	1.80918	2.58449	3.07627	0.182771	0.397192	0.31211	0	0.0196549	0.0540539	0.393607	5.10707	0.384911	0.276839	0.459588	0.49037	0.222493	0.272865	0.199476	0.260194	0.45041	0.277039	0.182992	0.273678	0.141372	0.215382	0.287495	0.30427
Zj.jz002249063	Isocitrate dehydrogenase [NADP], chloroplastic/mitochondrial	11.3304	11.7442	10.249	9.35445	7.02442	9.02924	9.66001	8.89901	11.2076	8.36771	8.27506	8.85203	5.91912	5.34573	5.84678	15.3282	14.5398	13.1594	14.859	12.9595	14.1303	9.86283	9.92433	9.22471	13.1928	12.7253	14.4284	20.4702	18.6074	20.6902
Zj.jz003285012	Isocitrate dehydrogenase [NADP]	11.2203	13.0464	10.9834	17.6648	18.2561	17.8465	8.33382	7.79251	9.05255	19.3977	14.9325	17.5419	16.4433	8.6894	13.3925	10.7934	10.5531	11.6605	19.2801	18.6372	20.3572	11.6012	12.0329	11.795	17.2059	17.5868	20.3878	19.0418	18.9842	19.9938
Zj.jz018611041	Isocitrate dehydrogenase [NAD] regulatory subunit 1, mitochondrial	39.654	36.914	36.5034	31.8401	32.0936	30.2976	32.145	26.5412	38.0871	21.4518	21.9934	26.4004	35.1063	26.6195	32.531	38.7536	40.9821	37.2471	33.5936	34.2566	34.1884	41.1705	38.1555	40.5168	41.5314	38.135	38.9419	26.93	26.0185	22.2047
Zj.jz022127010	Isocitrate dehydrogenase [NADP]	233.3	225.532	220.419	171.556	157.844	175.343	280.343	257.838	262.554	83.9956	85.451	86.8372	110.935	89.4052	115.056	226.379	239.762	219.287	236.915	253.931	251.243	274.017	245.825	245.303	249.108	243.505	246.691	67.8161	73.3172	76.1229
Zj.jz042945003	Isocitrate dehydrogenase [NAD] catalytic subunit 5, mitochondrial	59.9954	59.546	59.1519	55.3381	53.0096	56.5714	58.9096	61.8301	56.2254	30.9012	36.0818	38.2071	66.0841	43.8536	55.5792	75.837	74.5455	77.565	57.4025	55.0623	62.1012	73.423	71.6874	71.7749	60.8923	62.2452	58.9014	60.4563	67.9974	66.2189
Zj.jz044537041	Isocitrate dehydrogenase [NAD] regulatory subunit 2, mitochondrial	2.11151	2.08104	3.5645	36.573	35.8391	34.8752	0.117497	0.147723	0.241261	0.107716	0.325051	0.558709	0.095115	0.255638	0.153438	0.420938	0.460011	0.803124	0.742055	0.419163	0.959397	3.33893	2.40112	2.60112	0.465954	0.514441	0.0976042	5.43992	3.63131	4.78363
Zj.jz036321010	Glutamate dehydrogenase 2	0	0	0	0	0	0	0	0	0	0	0	0	0	0	0	0	0	0	0	0	0	0	0	0	0	0	0	0	0	0
Zj.jz036321017	Glutamate dehydrogenase 2	21.6104	20.9213	19.4933	23.6327	24.5193	28.638	108.162	127.936	91.2065	18.2927	20.4037	15.7885	25.7577	16.2273	26.74	16.5908	18.0867	18.6344	18.2941	20.0072	18.287	22.0848	23.2256	16.0346	22.9509	20.085	22.6037	17.6588	16.4057	16.1515
Zj.jz039715087	Glutamate dehydrogenase 1	7.19249	6.63742	5.71998	1.67557	1.49204	1.46991	22.1535	20.0109	19.6851	1.90026	2.10803	2.42092	2.58524	2.62667	4.00284	2.74346	3.59225	3.14161	4.76482	6.68647	3.44946	2.72459	3.68922	3.46821	68.8073	62.2461	57.4142	5.62176	6.50244	6.04873
Zj.jz041937014	Glutamate dehydrogenase 2	0.328466	0.423519	0.423162	0.281567	1.04189	0.517763	0.0480443	0.236228	0.295918	0.262672	0.393525	0.585857	2.75384	1.89934	1.48342	1.98703	1.73645	2.50577	0.0868562	0.382519	0.105608	0.0519267	0.0398654	0.117474	0.508451	0.333584	0.322336	0.738941	0.699006	0.732063
Zj.jz002113033	Glutamine synthetase cytosolic isozyme 1	22.1633	19.0176	21.1925	29.4371	36.3257	32.7256	34.4448	30.8244	34.678	18.9889	13.379	12.5913	20.2629	17.0922	22.247	24.4342	25.5889	23.366	11.3761	11.6141	9.60586	11.1842	14.0305	10.6494	52.902	49.467	52.6417	11.0907	10.6687	9.09156
Zj.jz011205014	Glutamine synthetase nodule isozyme	92.2868	86.36	87.064	70.9435	73.1522	72.3008	52.4545	41.19	53.0331	42.4711	44.021	37.3512	44.8738	38.6123	55.6903	91.0329	95.4107	93.2888	68.0125	71.5866	68.7546	80.2792	82.0991	86.1529	56.3682	64.6592	53.9113	49.1959	47.5836	51.3247
Zj.jz013305003	Glutamine synthetase nodule isozyme	21.1619	18.191	16.7546	20.0224	27.7879	21.71	27.1045	16.746	17.6033	66.3649	67.2361	63.0113	30.6916	22.9304	34.9518	23.3979	22.3532	23.8413	22.8168	22.2218	23.68	28.3812	42.7209	35.3693	19.6722	18.781	20.0343	13.7302	12.1617	11.4515
Zj.jz037921054	Glutamine synthetase leaf isozyme, chloroplastic	12.4739	11.1351	12.7919	21.3947	19.987	18.8722	12.1933	9.00279	9.80608	22.5779	21.4818	21.6964	37.2069	26.3711	52.9266	6.41909	6.37972	6.86992	28.3682	30.5387	31.3652	18.5195	19.0899	16.931	9.48438	9.9675	11.1584	21.9747	18.626	20.6322
Zj.jz021445371	Glutamate decarboxylase 4	33.8792	27.8158	26.9538	9.04878	9.38692	14.3716	14.2774	10.1814	12.7065	7.08121	7.79828	6.33956	7.14228	14.7329	7.16959	41.2669	36.638	36.7879	26.6322	29.094	24.6888	48.8694	71.4551	52.8524	11.3805	15.1346	14.1008	20.2078	23.3756	19.3312
Zj.jz022127003	Glutamate decarboxylase 2	0	0	0	0	0.156801	0	0.164897	0.205241	0	0	0	0	0	0	0	0	0	0	0	0	0.183439	0	0	0	0	0	0	0	0.315405	0

## Sheet: Table S5
KASP assay of 47 sour and cultivated jujube
Sample category	Sample name	KASP type	SNP sites/ Genotype	Citric acid content (mg/g)
Cultivated jujube	BeijingYingbuluo	G:G	G:G	0.64
Cultivated jujube	Dabailing	G:G	G:G	0.87
Cultivated jujube	Kongfusucui	G:G	G:G	0.23
Cultivated jujube	Liuyuexian	G:G	G:G	0.11
Cultivated jujube	Luzao No.2	G:G	G:G	1.3
Cultivated jujube	Tailihong	G:G	G:G	0.86
Cultivated jujube	Yingbailu	G:G	G:G	1.22
Cultivated jujube	Yongjihamazao	G:G	G:G	0.11
Cultivated jujube	Yuanling No.2	G:G	G:G	0.81
Cultivated jujube	Mayizao	A:G	G:G	1.52
Cultivated jujube	ZhanhuaDongzao	A:G	A:G	1.04
Cultivated jujube	LinfenTuanzao	A:G	A:G	0.39
Cultivated jujube	GuangyangDazao	A:A	A:A	1.07
Cultivated jujube	HubeiYuanzao	A:A	A:A	0.79
Sour jujube	190824-12	A:A	A:A	11.4
Sour jujube	190824-16	A:A	A:A	26.9
Sour jujube	190824-6	A:A	A:A	6.456
Sour jujube	190824-6-1	A:A	A:A	9.981
Sour jujube	190824-8	A:A	A:A	9
Sour jujube	190824-8-1	A:A	A:A	14.083
Sour jujube	190830-1	A:A	A:A	11.116
Sour jujube	190830-10	A:A	A:A	8.684
Sour jujube	190830-7	A:A	A:A	10.411
Sour jujube	190830-9	A:A	A:A	11.8
Sour jujube	190831-1	A:A	A:A	8.466
Sour jujube	190831-10	A:A	A:A	13.24
Sour jujube	190831-2	A:A	A:A	13.5
Sour jujube	190831-4	A:A	A:A	6.544
Sour jujube	190831-5	A:A	A:A	6.977
Sour jujube	190831-7	A:A	A:A	9.851
Sour jujube	190831-8	A:A	A:A	20.96
Sour jujube	190831-9	A:A	A:A	9.419
Sour jujube	190824-12-2	A:G	A:A	10.732
Sour jujube	190824-12-3	A:G	A:G	7.567
Sour jujube	190824-18-1	A:G	A:G	5.01
Sour jujube	190824-18-2	A:G	A:G	3.02
Sour jujube	190824-5	A:G	A:G	6.343
Sour jujube	190824-9	A:G	A:G	5.07
Sour jujube	190830-4	A:G	A:G	5.085
Sour jujube	190830-6	A:G	A:G	1.706
Sour jujube	190831-3	A:G	A:G	2.51
Sour jujube	190831-6	A:G	A:G	6.23
Sour jujube	19Suan1	A:G	A:G	6.349
Sour jujube	19Suan2	A:G	A:G	7.47
Sour jujube	190830-8	A:G	ns	4.18
Sour jujube	190824-12-1	A:G	ns	0.11
Sour jujube	190830-5	G:G	G:G	1.57
Note: The results of KASP data with red font were inconsistent with the sequencing results
